# Supplementary material for: Natural Rigid and Hard Plastic Fabricated from Elastomeric Degradation of Natural Rubber Composite with Ultra-High Magnesium Carbonate Content
Source: Polymers (Basel). 2023 Jul 18;15(14):3078. doi: 10.3390/polym15143078 (PMC10384260; doi:10.3390/polym15143078)
Supplement: Supplementary file 1 [file polymers-15-03078-s001.zip]

Archive with 1 entries (1 files):
- polymers-2428504-supplementary.pdf
